# Supplementary material for: Prognostic Value of the National Early Warning Score Combined with Nutritional and Endothelial Stress Indices for Mortality Prediction in Critically Ill Patients with Pneumonia
Source: Medicina (Kaunas). 2026 Jan 19;62(1):207. doi: 10.3390/medicina62010207 (PMC12843635; doi:10.3390/medicina62010207)
Supplement: Supplementary file 1 [file medicina-62-00207-s001.zip]

Archive with 1 entries (1 files):
- medicina-4093318-supplementary.pdf
